# Supplementary material for: A regulatory variant at 3q21.1 confers an increased pleiotropic risk for hyperglycemia and altered bone mineral density
Source: Cell Metab. 2021 Mar 2;33(3):615–628.e13. doi: 10.1016/j.cmet.2021.01.001 (PMC7928941; doi:10.1016/j.cmet.2021.01.001)
Supplement: Table S1. Independent loci implicated by CP-ASSOC for association with both bone mineral density and glycemic traits and their effect on BMD, fracture, and type 2 diabetes, related to Table 1 — In addition, associations discovered using the eLX and MTAG bivariate association tools. These follow the format of Table 1 and detail the bivariate association replications using eLX and MTAG. Additional details are provided for CP-ASSOC associations at all loci, and for eLX and MTAG at the 3q21.1 (ADCY5) locus. For each SNP, the association Z scores for each trait and the resulting CP-ASSOC pleiotropy p values are recorded. MTAG filters to SNPs in HapMap3 and thus only these three SNPs were tested. Bivariate SNP associations for MTAG discovered using CP-ASSOC. [file mmc2.xlsx]

## Sheet: Table S1
Table 1. Independent loci implicated by CP-ASSOC for association with both bone mineral density and glycaemic traits and their effect on BMD, fracture and Type 2 Diabetes. In addition, associations discovered using the eLX and MTAG bivariate association tools. These follow the format of Table 1 and detail the bivariate association replications using eLX and MTAG. Additional details are provided f…
Method	Locus	SNP rs#	Chr	Pos (GRCh37)	Ancestral	Derived	Derived Allele Frequency	Singleton Density Score	Variant Classes	Bivariate		Bone Traits (GEFOS)				Glycemic Traits (MAGIC)			eBMD (Morris et al 2018)		Fracture (Morris et al 2018)		Fracture (Trajanoska et al. 2018)		T2D (Majaharan et al 2018)		eBMD (T2D cases)		eBMD (T2D controls)
										P-value		Trait	P-value	beta coefficient		Trait	P-value	beta coefficient	P-value	beta coefficient	P-value	beta coefficient	P-value	beta coefficient	P-value	beta coefficient	P-value	beta coefficient	P-value	beta coefficient
CP-ASSOC	GCKR	rs780110	2	27685388	A	G	0.56	-1.08	3’UTR, synonymous	2.54e-15		LSBMD	4.49e-05	4.0808		FG	2.84e-12	6.98532	0.026	-0.0039375	0.076	0.011665	0.8921	-0.0011	1.2e-12	0.046	0.209	-0.0285	0.6856	-0.0017
		rs1260326	2	27730940	C	T	0.4	-0.97	missense	1.44e-10		LSBMD	0.00364	2.90796		FI	1.18e-08	5.70314	0.0064	-0.0048	0.42	0.005359	0.793	-0.0022	1.3e-24	0.067	0.69	-0.009	0.524	-0.0027
	IGF1	rs2607988	12	102929883	G	A	0.84	-0.69	intergenic	4.71e-11		LSBMD	0.00715	-2.68978		FI	1.96e-09	-6.00079	0.061	0.0017	0.19	0.01172	0.7609	0.0034	0.21	-0.011	0.215	-0.00379	0.621	-0.0027
	ADRA2A	rs11595612	10	112972505	C	T	0.09	1.67	intergenic	1.03e-10		LSBMD	0.00529	2.78882		FG	1.07e-09	6.09911	0.9	0.00076	0.095	0.0192	0.6963	-0.0056	0.00017	0.043	0.494	0.0274	0.806	0.0017
		rs11195496	10	113021531	G	T	0.09	1.4	intergenic	6.22e-09		FNBMD	0.00678	2.70736		HOMAB	2.47e-07	5.15981	0.84	0.00111	0.13	0.0175	0.7792	-0.004	8.8e-05	0.044	0.5465	0.024	0.845	0.0014
	TCF7L2	rs17747324	10	114752503	T	C	0.22	-1.34	intronic	9.14e-09		FNBMD	0.00957	-2.59099		HOMAB	2.33e-07	-5.17088	2.4e-08	0.0126	0.23	0.009335	0.3639	0.0089	7.19e-303	-0.28	0.651	-0.0113	0.0114	-0.0125
	CYP19A1	rs1062033	15	51547938	C	G	0.46	1.12	intronic	1.11e-07		FNBMD	1.61e-05	-4.3125		HOMAIR	0.000132	-3.82341	9.2e-48	0.0266	0.0011	-0.021566	0.1831	-0.0109	0.17	0.0087	not tested		not tested
									intronic	4.2e-07		FNBMD	1.61e-05	-4.3125		HOMAB	0.00145	-3.18531
	ADCY5	rs2124500	3	123093530	C	T	0.27	1.94	intronic	1.83e-07		FNBMD	0.00296	2.97145		FG	2.26e-06	4.72867	8.2e-10	-0.0120964	0.086	0.012683	0.001732	0.029	6.5e-27	-0.08	0.328	-0.0249	0.0011	-0.015
		rs11717195	3	123082398	T	C	0.25	1.79	intronic	9.25e-07		FNBMD	0.00399	2.87911		HOMAB	5.39e-05	4.03813	4.3e-11	-0.012975	0.29	0.007993	0.00502	0.0267	3.4e-29	-0.086	0.364	-0.0237	0.0012	-0.015
	POM121C	rs6944634	7	75061769	C	G	0.19	N/A	intronic	2.46e-07		LSBMD	0.00322	-2.94572		FI	1.23e-05	-4.37185	0.055	0.00362	0.58	-0.0044	0.8342	0.0022	0.31	-0.0081	not tested		not tested
	SUSD4	rs17161988	1	223444263	A	G	0.57	-0.43	intronic	2.82e-07		FNBMD	6.54e-05	3.99243		HOMAB	0.000471	3.4965	0.38	-0.0023	0.91	-0.000777	0.8838	-0.0012	0.48	0.0045	0.873	0.0036	0.0345	-0.0087
eLX	MEF2C	rs1366594	5	88376061	A	C	0.48285	142.721		4.3601e-30		FNBMD	5.109e-29	11.18		FI	0.000871584	0.011
	GCKR	rs780094	2	27741237	C	T	0.414248	212.816		3.17389e-10		LSBMD	0.00310648	-2.957		FI	3.40037e-09	-0.019
		rs1260326	2	27730940	C	T	0.412929	204.205		4.76755e-08		LSBMD	0.00182083	-3.118		HOMAIR	9.1542e-07	-0.02
	ADCY5	rs11717195	3	123082398	T	C	0.182058	74.4631		5.73195e-09		FNBMD	0.00199484	3.091		FG	6.9291e-08	0.02
	EYA1	rs980299	8	72094119	T	C	0.329815	59.5259		9.57053e-09		FNBMD	2.30365e-07	5.173		FG	0.000977235	0.012
	MEPE	rs6845452	4	88823007	A	C	0.460422	238.235		1.09987e-08		FNBMD	1.11444e-07	5.307		FI	0.00437192	-0.009
	CYP19A1	rs10851498	15	51537012	T	C	0.451187	211.902		2.01939e-08		FNBMD	4.14452e-06	-4.604		HOMAIR	0.000202402	0.015
		rs10459592	15	51536141	T	G	0.44723	207.578		2.25369e-07		FNBMD	1.98119e-05	-4.267		FI	0.000518524	0.011
	ADRA2A	rs17775480	10	112979082	G	A	0.0778364	109.728		2.32351e-08		FNBMD	0.00252775	-3.02		HOMAB	3.27314e-07	0.03
										2.99788e-08		LSBMD	0.00325048	-2.943		HOMAB	3.27314e-07	0.03
	CCDC170	rs900195	6	151925377	C	T	0.379947	69.0526		1.06957e-07		LSBMD	1.93593e-06	4.76		FI	0.00206307	-0.01
										1.93183e-07		FNBMD	4.39018e-06	4.592		FI	0.00206307	-0.01
										3.79733e-07		FNBMD	4.39018e-06	4.592		HOMAIR	0.00430368	-0.012
	PKDCC	rs988958	2	42287306	G	A	0.283641	164.506		1.20397e-07		FNBMD	1.45004e-06	4.818		FI	0.00392659	-0.01
	SUSD4	rs17161988	1	223444263	G	A	0.423483	143.587		2.12373e-07		FNBMD	3.26713e-05	4.154		HOMAB	0.000235993	-0.013
	IGF1	rs2607988	12	102929883	A	G	0.174142	120.601		2.42904e-07		LSBMD	0.00357975	-2.913		HOMAIR	2.89687e-06	0.025
	C11orf49	rs1872896	11	47160623	C	T	0.329815	941.609		4.37095e-07		FNBMD	2.49778e-05	-4.215		FG	0.000497684	-0.013
										8.44041e-07		LSBMD	5.554e-05	-4.031		FG	0.000497684	-0.013
	RUNX1	rs2834999	21	36940444	G	A	0.0343008	193.958		4.55732e-07		LSBMD	1.3676e-05	-4.349		HOMAIR	0.00140803	0.032
	SOX6	rs1994214	11	15730356	C	A	0.476253	117.027		4.77158e-07		FNBMD	5.23856e-06	-4.555		FG	0.0028173	-0.009
	RELA	rs11227247	11	65422853	C	A	0.120053	142.151		5.97949e-07		LSBMD	6.33168e-06	4.515		FG	0.003261	0.016
	DAG1	rs3924462	3	49524236	T	G	0.42876	496.953		8.17615e-07		LSBMD	0.000474062	-3.495		HOMAIR	6.63524e-05	-0.016
	APCDD1	rs206447	18	10439986	G	A	0.33905	57.4272		9.94974e-07		LSBMD	4.09594e-05	-4.102		FG	0.00081397	-0.011
MTAG	MEF2C	rs1366594	5	88376061	A	C	0.4751			1.24157e-32		FNBMD	5.109e-29	11.18		FI	0.000871584	0.011
		rs10037512	5	88354675	T	C	0.4781			1.83568e-31		FNBMD	3.90701e-28	10.998		HOMAIR	0.00541917	0.011
										2.34233e-29		FNBMD	3.90701e-28	10.998		FG	0.00118694	0.01
	DAG1	rs87938	3	41137672	A	G	0.5388			4.7909e-19		FNBMD	2.76863e-16	-8.183		HOMAIR	0.00954198	-0.01
										3.51981e-11		LSBMD	5.37906e-09	-5.835		HOMAIR	0.00954198	-0.01
	SUSD4	rs12742784	1	22682366	C	T	0.1879			8.00144e-19		FNBMD	1.28456e-16	8.275		FG	0.00204238	0.012
										1.73656e-16		LSBMD	1.17246e-14	7.719		FG	0.00204238	0.012
	GCKR	rs780110	2	27685388	G	A	0.4165			1.26456e-15		LSBMD	2.24518e-05	4.239		FG	1.42089e-12	0.022
										2.99036e-08		LSBMD	2.24518e-05	4.239		FI	0.000973761	0.011
										7.16434e-08		LSBMD	2.24518e-05	4.239		HOMAIR	0.00193521	0.012
	EYA1	rs980299	8	72094119	T	C	0.3131			1.75935e-10		FNBMD	2.30365e-07	5.173		FG	0.000977235	0.012
		rs4103014	8	72089172	C	A	0.1829			3.42879e-08		FNBMD	4.47513e-06	-4.588		HOMAIR	0.0091073	-0.015
	SAMD12	rs4130891	8	119921354	G	A	0.1402			1.15046e-09		LSBMD	1.48831e-07	-5.254		FI	0.00804918	-0.012
										3.08793e-07		FNBMD	3.78872e-05	-4.12		FI	0.00804918	-0.012
	C11orf49	rs6485690	11	46798631	A	G	0.675			1.73343e-09		FNBMD	2.30365e-07	5.173		FG	0.00668786	0.009
		rs1872896	11	47160623	C	T	0.6769			3.60878e-08		LSBMD	5.554e-05	-4.031		FG	0.000497684	-0.013
	SOX6	rs7935478	11	15733511	C	T	0.4354			2.69786e-09		FNBMD	6.55853e-07	4.974		FG	0.00415694	0.009
		rs7130751	11	15737746	C	T	0.4354			2.69786e-09		FNBMD	6.9771e-07	4.962		FG	0.0039516	0.009
	ADCY5	rs11717195	3	123082398	T	C	0.174			3.21942e-09		FNBMD	0.00199484	3.091		FG	6.9291e-08	0.02
	RELA	rs11227247	11	65422853	A	C	0.1252			2.80808e-08		LSBMD	6.33168e-06	4.515		FG	0.003261	0.016
	APCDD1	rs206447	18	10439986	A	G	0.328			4.25326e-08		LSBMD	4.09594e-05	-4.102		FG	0.00081397	-0.011
		rs206441	18	10442221	C	T	0.2942			2.32845e-07		FNBMD	6.66327e-05	3.988		FG	0.00316747	0.01
	PKIA	rs11990002	8	79100584	T	C	0.4354			5.79545e-08		FNBMD	1.64737e-05	4.308		FI	0.00359123	0.009
	SLC25A16	rs10998249	10	70286394	C	A	0.1054			6.48084e-08		LSBMD	2.35778e-05	-4.228		FI	0.00218399	-0.021
	GRB10	rs6976501	7	50760220	G	A	0.7992			1.23661e-07		FNBMD	0.00434451	-2.852		FG	2.67914e-06	-0.017
		rs7791286	7	50856792	G	A	0.825			9.6817e-07		LSBMD	0.0010344	-3.281		FG	0.000507058	-0.014
	TEX41	rs13396091	2	146371961	G	T	0.3907			1.34212e-07		LSBMD	0.000903404	3.319		FG	6.04621e-05	0.013
	MACF1	rs2275188	1	39748921	G	A	0.7167			1.60577e-07		LSBMD	5.81981e-05	-4.02		FI	0.00194175	-0.012
		rs2275187	1	39763242	G	A	0.7197			3.0392e-07		LSBMD	3.77231e-05	-4.121		HOMAIR	0.00564015	-0.012
										2.09168e-07		LSBMD	3.77231e-05	-4.121		FG	0.0040275	-0.01
	APEH	rs4855881	3	49715446	G	A	0.5099			1.70429e-07		LSBMD	0.00023507	3.678		FG	0.000479418	0.011
		rs11919311	3	49656789	G	T	0.503			1.99289e-07		FNBMD	0.000231411	3.682		FG	0.00063782	0.01
		rs3924462	3	49524236	T	G	0.4334			3.05536e-07		LSBMD	0.000474062	-3.495		HOMAIR	6.63524e-05	-0.016
		rs885592	3	49497883	T	G	0.4334			8.96933e-07		FNBMD	0.00092301	-3.313		HOMAIR	7.78253e-05	-0.016
	LGR4	rs4514364	11	27456059	C	T	0.6789			1.73216e-07		LSBMD	2.50887e-05	-4.214		fg	0.00489292	-0.01
	FYCO1	rs1873001	3	46032847	C	T	0.6561			2.29135e-07		LSBMD	0.000112463	3.862		homab	0.000991245	0.012
	PPP1CB	rs2045886	2	29010517	A	G	0.4851			3.30795e-07		FNBMD	0.000111089	3.865		fg	0.00260389	0.009
	AK097493	rs2075411	19	32460790	G	A	0.4066			3.97816e-07		FNBMD	0.00214777	3.069		fg	5.29972e-05	0.015
	ZBTB20	rs680947	3	114598529	G	A	0.9473			5.35879e-07		FNBMD	0.0016327	3.15		fg	0.000123034	0.026
	PTCH1	rs4448343	9	98266370	A	G	0.3201			6.72991e-07		LSBMD	0.000249279	3.663		homab	0.00119111	0.011
	DIS3L2	rs2679163	2	232816237	G	T	0.3907			7.01312e-07		LSBMD	0.0035683	2.914		fg	5.46023e-05	0.013
	BRWD1	rs2836789	21	40338995	C	T	0.7078			7.34546e-07		LSBMD	0.000165221	-3.767		fg	0.00317774	-0.01
	PDGFC	rs10517655	4	157780909	T	C	0.1133			8.74329e-07		FNBMD	0.000188462	3.734		fi	0.003261	0.016
	FAM53B	rs2362515	10	126336158	G	A	0.3191			9.73108e-07		FNBMD	0.000104028	3.881		homab	0.00797799	0.01
Method	Locus	SNP	CHR	Pos (GRCh37)	Ancestral	Derived	MAF	LD Score	MTAG beta	MTAG SE	MTAG Z	MTAG P-value	Z-score (Diabetes)	P-value (Diabetes)	Z-score (BMD)	P-value (BMD)	MTAG beta (equal h^2)	MTAG SE (equal h^2)	MTAG Z (equal h^2)	MTAG P (equal h^2)
MTAG	ADCY5	rs6798189	3	123095312	G	A	0.195251	76.9177	-0.0217436	0.00375821	-5.78563	7.22e-09	-6.006	1.9e-09	-3.661	0.000251233	-0.0171846	0.00253578	-6.77685	1.23e-11
		rs2877716	3	123094451	T	C	0.195251	76.9177	0.0216002	0.00375821	5.74746	9.06e-09	5.904	3.55e-09	3.67	0.00024255	0.016994	0.00253578	6.70167	2.06e-11
		rs11717195	3	123082398	T	C	0.182058	74.4631	-0.022452	0.00386048	-5.81586	6.03e-09	-6	1.97e-09	-3.7	0.000215599	-0.0176969	0.00260479	-6.794	1.09e-11
Method	Locus	SNP	CHR	Pos (GRCh37)	Ancestral	Derived	MAF	LD Score	dLX_OB	dLX_OB.Pval	dLC	dLC.Pval	Z-score (Diabetes)	P-value (Diabetes)	Z-score (BMD)	P-value (BMD)
eLX	ADCY5	rs6798189	3	123095312	G	A	0.195251	76.9177	-6.68103	2.37e-11	47.5207	4.8e-11	-6.006	1.9e-09	-3.661	0.000251233
		rs2877716	3	123094451	T	C	0.195251	76.9177	6.61676	3.67e-11	46.3994	8.4e-11	5.904	3.55e-09	3.67	0.00024255
		rs11717195	3	123082398	T	C	0.182058	74.4631	-6.70384	2.03e-11	47.7164	4.35e-11	-6	1.97e-09	-3.7	0.000215599
Method	Locus	SNP	CHR	BP	Ancestral	Derived	Bone trait	Glycaemic trait	stat_SHom	stat_SHet	p_SHom		BMD Z-score	BMD N		Glycaemic Z-score	Glycaemic N
CP-ASSOC	ADCY5	rs2124500	3	123093530	C	T	gefos2012_bmd_lumbar	magic2012_fg	27.7161	27.7161	1.4e-07		-2.13722	32961		-4.86753	58074
		rs2124500	3	123093530	C	T	gefos2012_bmd_lumbar	magic2012_fi	0.0374199	6.19522	0.846613		-2.13722	32961		1.59238	51750
		rs2124500	3	123093530	C	T	gefos2012_bmd_lumbar	magic2012_homair	4.97922	4.97922	0.0256535		-2.13722	32961		-1.08844	37037
		rs2124500	3	123093530	C	T	gefos2012_bmd_lumbar	magic2012_homab	1.46238	16.5471	0.226551		-2.13722	32961		3.56089	36466
		rs2124500	3	123093530	C	T	gefos2012_bmd_femur	magic2012_fg	33.2271	33.2271	8.2e-09		-3.17819	32961		-4.86753	58074
		rs2124500	3	123093530	C	T	gefos2012_bmd_femur	magic2012_fi	0.124369	10.1009	0.724344		-3.17819	32961		1.59238	51750
		rs2124500	3	123093530	C	T	gefos2012_bmd_femur	magic2012_homab	0.259896	22.7054	0.610192		-3.17819	32961		3.56089	36466
		rs2124500	3	123093530	C	T	gefos2012_bmd_femur	magic2012_homair	8.48674	10.1009	0.00357744		-3.17819	32961		-1.08844	37037
		rs2877716	3	123094451	C	T	gefos2012_bmd_lumbar	magic2012_fg	25.4459	25.4459	4.55e-07		-2.11771	32961		-4.62483	58074
		rs2877716	3	123094451	C	T	gefos2012_bmd_lumbar	magic2012_fi	0.00695489	5.56049	0.933537		-2.11771	32961		1.44949	51750
		rs2877716	3	123094451	C	T	gefos2012_bmd_lumbar	magic2012_homair	4.47321	4.48468	0.0344302		-2.11771	32961		-0.949827	37037
		rs2877716	3	123094451	C	T	gefos2012_bmd_lumbar	magic2012_homab	0.881078	14.2268	0.347907		-2.11771	32961		3.17897	36466
		rs2877716	3	123094451	C	T	gefos2012_bmd_femur	magic2012_fg	30.8993	30.8993	2.72e-08		-3.18873	32961		-4.62483	58074
		rs2877716	3	123094451	C	T	gefos2012_bmd_femur	magic2012_fi	0.229099	10.168	0.632193		-3.18873	32961		1.44949	51750
		rs2877716	3	123094451	C	T	gefos2012_bmd_femur	magic2012_homab	0.0479617	20.1522	0.826649		-3.18873	32961		3.17897	36466
		rs2877716	3	123094451	C	T	gefos2012_bmd_femur	magic2012_homair	7.93517	10.168	0.00484831		-3.18873	32961		-0.949827	37037
		rs6798189	3	123095312	G	A	gefos2012_bmd_lumbar	magic2012_fg	25.1892	25.1892	5.2e-07		-2.09806	32961		-4.60645	58074
		rs6798189	3	123095312	G	A	gefos2012_bmd_lumbar	magic2012_fi	0.0327692	5.92698	0.85635		-2.09806	32961		1.55268	51750
		rs6798189	3	123095312	G	A	gefos2012_bmd_lumbar	magic2012_homair	4.89768	4.89768	0.0268928		-2.09806	32961		-1.0987	37037
		rs6798189	3	123095312	G	A	gefos2012_bmd_lumbar	magic2012_homab	1.25824	15.4296	0.261985		-2.09806	32961		3.40759	36466
		rs6798189	3	123095312	G	A	gefos2012_bmd_femur	magic2012_fg	30.4972	30.4972	3.34e-08		-3.14674	32961		-4.60645	58074
		rs6798189	3	123095312	G	A	gefos2012_bmd_femur	magic2012_fi	0.136413	9.90199	0.711873		-3.14674	32961		1.55268	51750
		rs6798189	3	123095312	G	A	gefos2012_bmd_femur	magic2012_homab	0.173925	21.4406	0.676647		-3.14674	32961		3.40759	36466
		rs6798189	3	123095312	G	A	gefos2012_bmd_femur	magic2012_homair	8.41022	9.90199	0.00373118		-3.14674	32961		-1.0987	37037
		rs9883204	3	123096820	C	T	gefos2012_bmd_lumbar	magic2012_fg	26.7978	26.7978	2.26e-07		-1.96297	32961		-4.86372	58074
		rs9883204	3	123096820	C	T	gefos2012_bmd_lumbar	magic2012_fi	0.0873416	5.77866	0.767584		-1.96297	32961		1.60225	51750
		rs9883204	3	123096820	C	T	gefos2012_bmd_lumbar	magic2012_homair	4.93895	4.93895	0.026258		-1.96297	32961		-1.23133	37037
		rs9883204	3	123096820	C	T	gefos2012_bmd_lumbar	magic2012_homab	1.58038	15.0712	0.208705		-1.96297	32961		3.46767	36466
		rs9883204	3	123096820	C	T	gefos2012_bmd_femur	magic2012_fg	31.6402	31.6402	1.86e-08		-2.89729	32961		-4.86372	58074
		rs9883204	3	123096820	C	T	gefos2012_bmd_femur	magic2012_fi	0.037876	8.5369	0.845692		-2.89729	32961		1.60225	51750
		rs9883204	3	123096820	C	T	gefos2012_bmd_femur	magic2012_homab	0.395995	20.3218	0.529165		-2.89729	32961		3.46767	36466
		rs9883204	3	123096820	C	T	gefos2012_bmd_femur	magic2012_homair	8.03033	8.3943	0.00460003		-2.89729	32961		-1.23133	37037
		rs11717195	3	123082398	T	C	gefos2012_bmd_lumbar	magic2012_fg	30.0358	30.0358	4.24e-08		1.64147	32961		5.39347	58074
		rs11717195	3	123082398	T	C	gefos2012_bmd_lumbar	magic2012_fi	0.293215	5.31015	0.588168		1.64147	32961		-1.68874	51750
		rs11717195	3	123082398	T	C	gefos2012_bmd_lumbar	magic2012_homair	0.376172	7.8323	0.539659		1.64147	32961		-2.28182	37037
		rs11717195	3	123082398	T	C	gefos2012_bmd_lumbar	magic2012_homab	4.06311	17.7073	0.0438296		1.64147	32961		-4.1979	36466
		rs11717195	3	123082398	T	C	gefos2012_bmd_femur	magic2012_fg	38.1761	38.1761	6.46e-10		3.09112	32961		5.39347	58074
		rs11717195	3	123082398	T	C	gefos2012_bmd_femur	magic2012_fi	0.050662	9.60865	0.821915		3.09112	32961		-1.68874	51750
		rs11717195	3	123082398	T	C	gefos2012_bmd_femur	magic2012_homab	1.08474	26.8189	0.297641		3.09112	32961		-4.1979	36466
		rs11717195	3	123082398	T	C	gefos2012_bmd_femur	magic2012_homair	0.119451	14.2499	0.729631		3.09112	32961		-2.28182	37037
		rs7613951	3	123070517	C	T	gefos2012_bmd_lumbar	magic2012_fg	26.9964	26.9964	2.04e-07		-1.41592	32961		-5.19177	58074
		rs7613951	3	123070517	C	T	gefos2012_bmd_lumbar	magic2012_fi	0.379101	4.56369	0.538085		-1.41592	32961		1.63285	51750
		rs7613951	3	123070517	C	T	gefos2012_bmd_lumbar	magic2012_homair	2.74916	2.74916	0.0973055		-1.41592	32961		-0.9619	37037
		rs7613951	3	123070517	C	T	gefos2012_bmd_lumbar	magic2012_homab	1.59589	9.95856	0.206487		-1.41592	32961		2.98112	36466
		rs7613951	3	123070517	C	T	gefos2012_bmd_femur	magic2012_fg	33.2509	33.2509	8.1e-09		-2.60119	32961		-5.19177	58074
		rs7613951	3	123070517	C	T	gefos2012_bmd_femur	magic2012_fi	0.000121269	7.76922	0.991214		-2.60119	32961		1.63285	51750
		rs7613951	3	123070517	C	T	gefos2012_bmd_femur	magic2012_homab	0.217896	15.5974	0.640648		-2.60119	32961		2.98112	36466
		rs7613951	3	123070517	C	T	gefos2012_bmd_femur	magic2012_homair	5.94014	6.76621	0.0147999		-2.60119	32961		-0.9619	37037
		SNP rs#		LD Score	MAF		Bone Trait (GEFOS)	Glycemic Trait (MAGIC)	stat_SHom	stat_SHet	p_SHom	p_SHet	BMD Z-score	BMD N	BMD P-value	Glycaemic Z-score	Glycaemic N	Glycaemic P-value
		rs780093		187.4	0.412929		LSBMD	2012FG	108.865	108.865	1.73696e-25	1.03459e-26	-2.978	32961	0.00290136	-10.349	58074	4.2288e-25
		rs1260326		170.113	0.412929		LSBMD	2012FG	106.081	106.081	7.07799e-25	4.78449e-26	-3.118	32961	0.00182083	-10.116	58074	4.69201e-24
		rs780094		185.79	0.414248		LSBMD	2012FG	105.294	105.294	1.05316e-24	7.37792e-26	-2.957	32961	0.00310648	-10.162	58074	2.93003e-24
		rs780110		256.367	0.418206		LSBMD	2012FG	67.4003	67.4003	2.21615e-16	8.2968e-17	4.239	32961	2.24518e-05	7.082	58074	1.42089e-12
		rs7586601		255.566	0.415567		LSBMD	2012FG	66.9403	66.9403	2.7985e-16	1.06849e-16	-4.108	32961	3.991e-05	-7.123	58074	1.05603e-12
		rs3739095		256.062	0.412929		LSBMD	2012FG	58.8862	58.8862	1.67063e-14	8.9614e-15	3.949	32961	7.84784e-05	6.627	58074	3.42578e-11
		rs4665969		281.54	0.389182		LSBMD	2012FG	51.3896	51.3896	7.57392e-13	5.53006e-13	-3.628	32961	0.000285625	-6.225	58074	4.81556e-10
		rs6743819		282.487	0.390501		LSBMD	2012FG	51.0156	51.0156	9.16328e-13	6.79256e-13	3.66	32961	0.000252215	6.177	58074	6.53311e-10
		rs6760828		279.55	0.389182		LSBMD	2012FG	50.93	50.93	9.57206e-13	7.1202e-13	-3.628	32961	0.000285625	-6.188	58074	6.09323e-10
		rs1049817		281.814	0.390501		LSBMD	2012FG	50.8371	50.8371	1.00357e-12	7.49315e-13	-3.67	32961	0.00024255	-6.157	58074	7.41358e-10
		rs2280737		275.311	0.377309		LSBMD	2012FG	49.1644	49.1644	2.35381e-12	1.87988e-12	-3.591	32961	0.000329412	-6.065	58074	1.31954e-09
		rs4665991		177.645	0.273087		LSBMD	2012FG	49.0986	49.0986	2.43415e-12	1.94918e-12	-2.788	32961	0.00530345	-6.509	58074	7.56527e-11
		rs4665382		177.645	0.273087		LSBMD	2012FG	48.9312	48.9312	2.65104e-12	2.13715e-12	2.817	32961	0.00484745	6.479	58074	9.23325e-11
		rs13472		275.982	0.37467		LSBMD	2012FG	48.9231	48.9231	2.662e-12	2.14667e-12	3.602	32961	0.000315778	6.039	58074	1.55072e-09
		rs1919128		177.645	0.273087		LSBMD	2012FG	48.399	48.399	3.47747e-12	2.86368e-12	2.835	32961	0.00458257	6.425	58074	1.3187e-10
		rs7602534		276.131	0.375989		LSBMD	2012FG	48.2584	48.2584	3.73604e-12	3.09393e-12	3.57	32961	0.000356981	6.002	58074	1.94902e-09
		rs12478841		177.645	0.275726		LSBMD	2012FG	48.0416	48.0416	4.17268e-12	3.48553e-12	2.816	32961	0.00486257	6.406	58074	1.49387e-10
		rs780102		286.784	0.385224		LSBMD	2012FG	47.3019	47.3019	6.08527e-12	5.23499e-12	-3.785	32961	0.000153709	-5.802	58074	6.55286e-09
		rs1335715		98.854	0.0765172		LSBMD	2012FG	47.2549	47.2549	6.23287e-12	5.37198e-12	-2.881	32961	0.00396416	-6.304	58074	2.9006e-10
		rs780107		286.464	0.386544		LSBMD	2012FG	47.1926	47.1926	6.43425e-12	5.55928e-12	-3.774	32961	0.000160651	-5.799	58074	6.67115e-09
		rs11595612		98.794	0.0778364		LSBMD	2012FG	46.9564	46.9564	7.25819e-12	6.3302e-12	-3.006	32961	0.00264709	-6.209	58074	5.33228e-10
		rs10509938		100.847	0.0751979		LSBMD	2012FG	46.7383	46.7383	8.11272e-12	7.13688e-12	-2.623	32961	0.00871593	-6.405	58074	1.50369e-10
		rs1260342		286.784	0.385224		LSBMD	2012FG	46.6673	46.6673	8.41223e-12	7.4212e-12	3.763	32961	0.000167887	5.761	58074	8.3617e-09
		rs10509938		100.847	0.0751979		FNBMD	2012FG	48.5394	48.5394	3.23727e-12	7.51893e-12	-2.916	32961	0.00354551	-6.405	58074	1.50369e-10
		rs1647284		283.283	0.382586		LSBMD	2012FG	46.5367	46.5367	8.99192e-12	7.97369e-12	3.57	32961	0.000356981	5.858	58074	4.68475e-09
		rs11817468		98.654	0.0778364		LSBMD	2012FG	46.4735	46.4735	9.28637e-12	8.25538e-12	2.894	32961	0.00380368	6.231	58074	4.63467e-10
		rs780104		286.464	0.386544		LSBMD	2012FG	46.4314	46.4314	9.48844e-12	8.44909e-12	3.731	32961	0.000190721	5.759	58074	8.46137e-09
		rs1647276		286.453	0.383905		LSBMD	2012FG	46.4303	46.4303	9.49365e-12	8.45409e-12	3.763	32961	0.000167887	5.741	58074	9.41191e-09
		rs17775480		98.794	0.0778364		LSBMD	2012FG	46.4194	46.4194	9.54667e-12	8.50497e-12	-2.943	32961	0.00325048	-6.199	58074	5.6823e-10
		rs1335715		98.854	0.0765172		FNBMD	2012FG	48.2941	48.2941	3.66852e-12	8.55949e-12	-3.061	32961	0.00220599	-6.304	58074	2.9006e-10
		rs780106		286.464	0.386544		LSBMD	2012FG	46.3002	46.3002	1.01453e-11	9.08094e-12	-3.763	32961	0.000167887	-5.73	58074	1.00431e-08
		rs2293571		278.237	0.375989		LSBMD	2012FG	46.2997	46.2997	1.01478e-11	9.08331e-12	3.645	32961	0.000267392	5.796	58074	6.79153e-09
		rs4803		286.234	0.383905		LSBMD	2012FG	46.2522	46.2522	1.03971e-11	9.32397e-12	-3.72	32961	0.000199223	-5.75	58074	8.92434e-09
		rs6547626		284.093	0.383905		LSBMD	2012FG	46.241	46.241	1.04567e-11	9.38162e-12	3.57	32961	0.000356981	5.833	58074	5.44396e-09
		rs1728922		283.283	0.378628		LSBMD	2012FG	46.2174	46.2174	1.05835e-11	9.50425e-12	-3.57	32961	0.000356981	-5.831	58074	5.50962e-09
		rs1060525		283.283	0.382586		LSBMD	2012FG	46.1801	46.1801	1.07867e-11	9.70097e-12	-3.559	32961	0.00037227	-5.834	58074	5.41141e-09
		rs4665976		283.283	0.382586		LSBMD	2012FG	46.1565	46.1565	1.09175e-11	9.82768e-12	-3.559	32961	0.00037227	-5.832	58074	5.47669e-09
		rs7563162		281.525	0.382586		LSBMD	2012FG	46.1429	46.1429	1.09937e-11	9.90168e-12	3.548	32961	0.000388168	5.837	58074	5.31491e-09
		rs1647266		286.131	0.385224		LSBMD	2012FG	46.1389	46.1389	1.10159e-11	9.92321e-12	-3.71	32961	0.000207259	-5.746	58074	9.13793e-09
		rs704791		286.784	0.385224		LSBMD	2012FG	46.1341	46.1341	1.10427e-11	9.94921e-12	-3.72	32961	0.000199223	-5.74	58074	9.46766e-09
		rs704795		285.97	0.385224		LSBMD	2012FG	45.9375	45.9375	1.22086e-11	1.10853e-11	3.742	32961	0.000182562	5.711	58074	1.12314e-08
		rs11595612		98.794	0.0778364		FNBMD	2012FG	47.2014	47.2014	6.40533e-12	1.52493e-11	-3.068	32961	0.00215497	-6.209	58074	5.33228e-10
		rs4258313		97.431	0.0765172		FNBMD	2012FG	46.967	46.967	7.21928e-12	1.7261e-11	-2.932	32961	0.00336787	-6.265	58074	3.72825e-10
		rs17775480		98.794	0.0778364		FNBMD	2012FG	46.7647	46.7647	8.0044e-12	1.9209e-11	-3.02	32961	0.00252775	-6.199	58074	5.6823e-10
		rs2607988		109.005	0.174142		LSBMD	2012FI	15.0355	45.6061	0.000105506	1.92953e-11	-2.913	32961	0.00357975	6.112	58074	9.83902e-10
		rs11817468		98.654	0.0778364		FNBMD	2012FG	46.5107	46.5107	9.11198e-12	2.19684e-11	2.924	32961	0.00345565	6.231	58074	4.63467e-10
		rs1919127		177.645	0.273087		LSBMD	2012FG	44.4708	44.4708	2.58176e-11	2.48311e-11	2.835	32961	0.00458257	6.093	58074	1.10814e-09
		rs813592		285.081	0.385224		LSBMD	2012FG	43.688	43.688	3.85133e-11	3.81894e-11	-3.591	32961	0.000329412	-5.602	58074	2.11893e-08
		rs1260320		285.112	0.383905		LSBMD	2012FG	43.5532	43.5532	4.12598e-11	4.11278e-11	3.57	32961	0.000356981	5.602	58074	2.11893e-08
		rs1260326		170.113	0.412929		LSBMD	2012FI	43.5706	43.5706	4.08931e-11	5.81327e-11	-3.118	32961	0.00182083	-5.82	58074	5.88476e-09
		rs780094		185.79	0.414248		LSBMD	2012FI	43.5662	43.5662	4.09857e-11	5.82722e-11	-2.957	32961	0.00310648	-5.911	58074	3.40037e-09
		rs11684134		234.968	0.419525		LSBMD	2012FG	42.7588	42.7588	6.19234e-11	6.36549e-11	-3.417	32961	0.000633153	-5.618	58074	1.9318e-08
		rs780093		187.4	0.412929		LSBMD	2012FI	42.2211	42.2211	8.15159e-11	1.20774e-10	-2.978	32961	0.00290136	-5.781	58074	7.42579e-09
		rs11681351		275.277	0.382586		LSBMD	2012FG	41.1699	41.1699	1.39554e-10	1.52491e-10	3.279	32961	0.00104176	5.554	58074	2.79205e-08
		rs8179252		275.277	0.385224		LSBMD	2012FG	40.6735	40.6735	1.79914e-10	2.00352e-10	-3.301	32961	0.000963409	-5.497	58074	3.86307e-08
		rs10509937		97.331	0.0883905		FNBMD	2012FG	42.1995	42.1995	8.2423e-11	2.14439e-10	2.746	32961	0.00603268	5.957	58074	2.5691e-09
		rs703545		106.574	0.180739		LSBMD	2012FI	13.3749	40.3125	0.000255018	3.39681e-10	2.727	32961	0.0063913	-5.753	58074	8.76735e-09
		rs10860877		94.61	0.166227		LSBMD	2012FI	13.1617	40.1541	0.000285733	3.70108e-10	2.744	32961	0.00606955	-5.729	58074	1.01024e-08
		rs10787315		96.105	0.0897098		FNBMD	2012FG	40.9778	40.9778	1.53965e-10	4.0895e-10	-2.717	32961	0.00658766	-5.864	58074	4.51847e-09
		rs10778177		108.313	0.171504		LSBMD	2012FI	11.3789	39.0245	0.000742827	6.82537e-10	-2.911	32961	0.00360274	5.531	58074	3.1841e-08
		rs13023094		168.453	0.225594		LSBMD	2012FG	36.9972	36.9972	1.18299e-09	1.51228e-09	2.626	32961	0.00863948	5.535	58074	3.11228e-08
		rs13404327		195.829	0.238786		LSBMD	2012FG	36.8764	36.8764	1.25857e-09	1.6161e-09	3.574	32961	0.000351569	4.993	58074	5.94486e-07
		rs13404446		195.829	0.238786		LSBMD	2012FG	36.8659	36.8659	1.2654e-09	1.62549e-09	3.574	32961	0.000351569	4.992	58074	5.97573e-07
		rs11717195		68.46	0.182058		FNBMD	2012FG	38.1092	38.1092	6.68948e-10	1.86213e-09	3.091	32961	0.00199484	5.393	58074	6.9291e-08
		rs4665963		187.847	0.244063		LSBMD	2012FG	36.5755	36.5755	1.46868e-09	1.90692e-09	-3.564	32961	0.000365246	-4.97	58074	6.69529e-07
		rs4665965		193.507	0.240106		LSBMD	2012FG	36.3238	36.3238	1.67108e-09	2.18988e-09	-3.564	32961	0.000365246	-4.946	58074	7.5754e-07
		rs2272417		266.022	0.405013		LSBMD	2012FG	36.027	36.027	1.94607e-09	2.57814e-09	-3.272	32961	0.0010679	-5.081	58074	3.75453e-07
		rs1659685		183.96	0.275726		LSBMD	2012FG	35.8262	35.8262	2.15732e-09	2.87907e-09	-3.418	32961	0.000630831	-4.98	58074	6.35843e-07
		rs4764702		105.988	0.168865		LSBMD	2012FI	10.6784	36.348	0.00108396	2.90974e-09	-2.797	32961	0.00515795	5.345	58074	9.04171e-08
		rs1260345		273.067	0.411609		LSBMD	2012FG	33.9239	33.9239	5.73102e-09	8.19329e-09	-3.217	32961	0.00129539	-4.907	58074	9.248e-07
		rs13030973		165.306	0.225594		LSBMD	2012FG	32.7755	32.7755	1.03442e-08	1.54052e-08	2.605	32961	0.00918743	5.135	58074	2.82144e-07
		rs17775480		98.794	0.0778364		LSBMD	2010HOMAB	5.99337	34.4555	0.0143597	1.69633e-08	-2.943	32961	0.00325048	5.107	46186	3.27314e-07
		rs11595612		98.794	0.0778364		LSBMD	2010HOMAB	5.49454	34.0932	0.0190759	2.04591e-08	-3.006	32961	0.00264709	5.024	46186	5.06062e-07
		rs1275501		183.96	0.275726		LSBMD	2012FG	31.829	31.829	1.68361e-08	2.59208e-08	3.227	32961	0.00125095	4.691	58074	2.71873e-06
		rs10459592		178.356	0.44723		FNBMD	2010HOMAIR	0.600385	33.0601	0.438431	2.59488e-08	-4.267	32961	1.98119e-05	3.976	46186	7.00841e-05
		rs10851498		183.394	0.451187		FNBMD	2010HOMAIR	0.136926	32.8946	0.711357	2.83219e-08	-4.604	32961	4.14452e-06	3.716	46186	0.000202402
		rs17523270		183.394	0.451187		FNBMD	2010HOMAIR	0.156636	32.8573	0.692273	2.88848e-08	4.579	32961	4.67204e-06	-3.73	46186	0.00019148
		rs1395		176.173	0.290237		LSBMD	2012FG	31.6265	31.6265	1.86862e-08	2.8973e-08	-3.165	32961	0.00155083	-4.705	58074	2.53866e-06
		rs1275522		183.96	0.275726		LSBMD	2012FG	31.6162	31.6162	1.87855e-08	2.91375e-08	-3.206	32961	0.00134594	-4.681	58074	2.85479e-06
		rs1141313		183.96	0.275726		LSBMD	2012FG	31.2861	31.2861	2.22667e-08	3.49354e-08	-3.124	32961	0.0017841	-4.693	58074	2.69227e-06
		rs1275528		183.96	0.275726		LSBMD	2012FG	31.22	31.22	2.30377e-08	3.6228e-08	3.144	32961	0.00166655	4.675	58074	2.93954e-06
		rs4665958		183.96	0.275726		LSBMD	2012FG	31.1487	31.1487	2.38993e-08	3.76757e-08	-3.113	32961	0.00185196	-4.685	58074	2.7996e-06
		rs3769143		182.928	0.275726		LSBMD	2012FG	31.0341	31.0341	2.53541e-08	4.01278e-08	3.124	32961	0.0017841	4.667	58074	3.05629e-06
		rs1275530		183.96	0.275726		LSBMD	2012FG	31.0244	31.0244	2.54807e-08	4.03418e-08	3.124	32961	0.0017841	4.666	58074	3.0712e-06
		rs11595612		98.794	0.0778364		FNBMD	2010HOMAB	5.32172	34.4608	0.0210612	4.13557e-08	-3.068	32961	0.00215497	5.024	46186	5.06062e-07
		rs1260326		170.113	0.412929		LSBMD	2010HOMAIR	33.5938	33.5938	6.79081e-09	4.3338e-08	-3.118	32961	0.00182083	-4.909	46186	9.1542e-07
		rs12908960		181.454	0.430079		FNBMD	2010HOMAIR	0.399554	31.7972	0.52732	5.05852e-08	4.295	32961	1.74693e-05	-3.82	46186	0.000133452
		rs10838681		1128.05	0.269129		FNBMD	2012FG	31.8323	31.8323	1.68073e-08	5.13244e-08	2.717	32961	0.00658766	4.989	58074	6.06926e-07
		rs4582		283.283	0.385224		LSBMD	2012FG	30.5772	30.5772	3.20835e-08	5.15835e-08	-3.57	32961	0.000356981	-4.37	58074	1.24247e-05
		rs703548		91.643	0.155673		LSBMD	2012FI	8.90204	30.8937	0.00284852	5.58526e-08	2.608	32961	0.0091073	-4.911	58074	9.06131e-07
		rs12050772		181.454	0.431398		FNBMD	2010HOMAIR	0.346813	31.479	0.555923	5.98493e-08	-4.308	32961	1.64737e-05	3.776	46186	0.000159367
		rs780094		185.79	0.414248		LSBMD	2010HOMAIR	32.8573	32.8573	9.91772e-09	6.26516e-08	-2.957	32961	0.00310648	-4.945	46186	7.61439e-07
		rs1335715		98.854	0.0765172		LSBMD	2010HOMAB	5.24986	31.8192	0.0219486	6.63315e-08	-2.881	32961	0.00396416	4.87	46186	1.11598e-06
		rs1659689		180.497	0.292876		LSBMD	2012FG	30.032	30.032	4.2497e-08	6.9612e-08	3.184	32961	0.00145255	4.529	58074	5.92635e-06
		rs11817468		98.654	0.0778364		LSBMD	2010HOMAB	5.0531	31.5011	0.0245819	7.81947e-08	2.894	32961	0.00380368	-4.826	46186	1.39303e-06
		rs1335715		98.854	0.0765172		FNBMD	2010HOMAB	4.77679	32.9583	0.0288458	8.59269e-08	-3.061	32961	0.00220599	4.87	46186	1.11598e-06
		rs2877716		70.522	0.195251		FNBMD	2012FG	30.8478	30.8478	2.79084e-08	8.63408e-08	-3.189	32961	0.00142766	-4.625	58074	3.74598e-06
		rs4775936		183.394	0.449868		FNBMD	2010HOMAIR	0.0492708	30.7036	0.824337	9.01678e-08	4.565	32961	4.99494e-06	-3.506	46186	0.000454895
		rs780093		187.4	0.412929		LSBMD	2010HOMAIR	32.0047	32.0047	1.53797e-08	9.59922e-08	-2.978	32961	0.00290136	-4.838	46186	1.31152e-06
		rs6798189		70.522	0.195251		FNBMD	2012FG	30.4406	30.4406	3.44244e-08	1.0706e-07	-3.147	32961	0.00164955	-4.606	58074	4.10488e-06
		rs1992291		208.744	0.217678		LSBMD	2012FG	28.8202	28.8202	7.9418e-08	1.35519e-07	-3.056	32961	0.00224311	-4.472	58074	7.74914e-06
		rs6976501		228.074	0.21372		FNBMD	2012FG	29.7155	29.7155	5.00323e-08	1.57029e-07	-2.852	32961	0.00434451	-4.694	58074	2.67914e-06
		rs12907866		181.454	0.430079		FNBMD	2010HOMAIR	0.276435	29.4666	0.599047	1.73378e-07	-4.206	32961	2.5993e-05	3.626	46186	0.000287845
		rs35749		91.643	0.155673		LSBMD	2012FI	7.88486	28.7283	0.00498503	1.80477e-07	2.585	32961	0.0097379	-4.696	58074	2.65306e-06
		rs1065778		193.619	0.480211		FNBMD	2010HOMAIR	0.124258	29.3334	0.724462	1.86021e-07	-4.345	32961	1.39276e-05	3.511	46186	0.000446424
		rs10519297		187.722	0.469657		FNBMD	2010HOMAIR	0.497148	29.1231	0.480756	2.07894e-07	4.024	32961	5.72179e-05	-3.718	46186	0.000200806
		rs2607988		109.005	0.174142		LSBMD	2010HOMAIR	4.48754	30.3644	0.0341427	2.18174e-07	-2.913	32961	0.00357975	4.678	46186	2.89687e-06
		rs767199		187.722	0.469657		FNBMD	2010HOMAIR	0.454052	28.9351	0.500417	2.29608e-07	4.036	32961	5.43702e-05	-3.688	46186	0.000226024
		rs3759811		190.772	0.480211		FNBMD	2010HOMAIR	0.094376	28.6798	0.758686	2.62786e-07	-4.332	32961	1.47761e-05	3.446	46186	0.00056895
		rs11636667		187.722	0.468338		FNBMD	2010HOMAIR	0.421293	28.5184	0.516293	2.86182e-07	4.024	32961	5.72179e-05	-3.649	46186	0.000263263
		rs3770601		26.378	0.0672823		LSBMD	2012FG	7.15699	27.4454	0.00746724	2.88546e-07	-2.584	32961	0.00976618	4.527	58074	5.98269e-06
		rs700518		190.772	0.480211		FNBMD	2010HOMAIR	0.0896956	28.4474	0.764564	2.97119e-07	-4.32	32961	1.56029e-05	3.428	46186	0.000608045
		rs8023263		185.94	0.489446		FNBMD	2010HOMAIR	0.0330727	28.2548	0.855693	3.28956e-07	4.406	32961	1.05297e-05	-3.344	46186	0.000825797
		rs10037415		68.879	0.216359		FNBMD	2012FG	28.2814	28.2814	1.04899e-07	3.34956e-07	-3.897	32961	9.73916e-05	-3.959	58074	7.52642e-05
		rs1275538		183.96	0.277045		LSBMD	2012FG	27.1145	27.1145	1.91759e-07	3.46124e-07	3.01	32961	0.00261248	4.312	58074	1.61784e-05
		rs12591359		166.463	0.456464		FNBMD	2010HOMAIR	0.62613	28.0937	0.428778	3.58201e-07	-3.867	32961	0.000110182	3.713	46186	0.000204817
		rs4148773		27.026	0.0672823		LSBMD	2012FG	6.82638	26.7922	0.00898213	4.13207e-07	-2.584	32961	0.00976618	4.455	58074	8.38932e-06
		rs2715131		226.161	0.216359		FNBMD	2012FG	27.8107	27.8107	1.33783e-07	4.29503e-07	-2.752	32961	0.00592325	-4.545	58074	5.49353e-06
		rs6960169		226.161	0.216359		FNBMD	2012FG	27.6553	27.6553	1.44973e-07	4.66244e-07	2.752	32961	0.00592325	4.528	58074	5.95446e-06
		rs703549		83.084	0.139842		LSBMD	2012FI	6.49856	26.8537	0.0107962	4.9813e-07	-2.667	32961	0.00765317	4.445	58074	8.78919e-06
		rs17161988		141.908	0.423483		FNBMD	2010HOMAB	0.335463	29.2098	0.56246	5.33139e-07	4.154	32961	3.26713e-05	-3.677	46186	0.000235993
		rs13108763		209.979	0.344327		FNBMD	2012FI	27.232	27.232	1.80447e-07	5.46777e-07	2.744	32961	0.00606955	4.468	58074	7.89543e-06
		rs2289105		184.035	0.498681		FNBMD	2010HOMAIR	0.0230979	27.1902	0.879203	5.77434e-07	-4.345	32961	1.39276e-05	3.264	46186	0.00109851
		rs11636403		160.215	0.424802		FNBMD	2010HOMAIR	0.469369	27.1067	0.493278	6.03502e-07	3.878	32961	0.000105319	-3.59	46186	0.000330678
		rs2715133		226.161	0.216359		FNBMD	2012FG	27.1249	27.1249	1.90725e-07	6.17006e-07	2.692	32961	0.00710249	4.503	58074	6.70009e-06
		rs11636686		187.722	0.468338		FNBMD	2010HOMAIR	0.269719	26.9848	0.60352	6.43665e-07	4.011	32961	6.04621e-05	-3.48	46186	0.000501414
		rs2304463		184.041	0.498681		FNBMD	2010HOMAIR	0.0138013	26.9747	0.906481	6.47106e-07	-4.357	32961	1.31857e-05	3.23	46186	0.0012379
		rs12900487		193.619	0.480211		FNBMD	2010HOMAIR	0.313067	26.9688	0.575804	6.49133e-07	-3.975	32961	7.03793e-05	3.504	46186	0.000458325
		rs13396091		109.344	0.42876		LSBMD	2012FG	25.9687	25.9687	3.46999e-07	6.4977e-07	3.319	32961	0.000903404	4.011	58074	6.04621e-05
		rs4774583		184.041	0.494723		FNBMD	2010HOMAIR	0.0216889	26.6937	0.882918	7.50737e-07	-4.308	32961	1.64737e-05	3.232	46186	0.00122927
		rs1561535		176.456	0.26781		LSBMD	2012FG	25.703	25.703	3.98205e-07	7.51942e-07	3.133	32961	0.00173029	4.085	58074	4.40768e-05
		rs10459592		178.356	0.44723		FNBMD	2012FI	0.874232	26.5769	0.349786	7.73399e-07	-4.267	32961	1.98119e-05	3.471	58074	0.000518524
		rs3924462		438.126	0.42876		LSBMD	2010HOMAIR	27.7314	27.7314	1.39384e-07	8.15347e-07	-3.495	32961	0.000474062	-3.989	46186	6.63524e-05
		rs4665991		177.645	0.273087		LSBMD	2012FI	25.9423	25.9423	3.5178e-07	8.16052e-07	-2.788	32961	0.00530345	-4.274	58074	1.91997e-05
		rs1122227		196.978	0.216359		LSBMD	2012FG	25.5507	25.5507	4.30903e-07	8.17594e-07	3.136	32961	0.00171269	4.066	58074	4.78269e-05
		rs4665382		177.645	0.273087		LSBMD	2012FI	25.9375	25.9375	3.52652e-07	8.18166e-07	2.817	32961	0.00484745	4.257	58074	2.07188e-05
		rs13424245		109.344	0.42876		LSBMD	2012FG	25.5442	25.5442	4.32353e-07	8.20512e-07	-3.308	32961	0.000939648	-3.969	58074	7.21749e-05
		rs1919127		177.645	0.273087		LSBMD	2012FI	25.9306	25.9306	3.53921e-07	8.21245e-07	2.835	32961	0.00458257	4.246	58074	2.17621e-05
		rs1568661		437.32	0.430079		LSBMD	2010HOMAIR	27.6372	27.6372	1.46334e-07	8.547e-07	-3.495	32961	0.000474062	-3.978	46186	6.94974e-05
		rs8029120		184.035	0.497361		FNBMD	2010HOMAIR	0.0114678	26.4213	0.914719	8.66953e-07	-4.32	32961	1.56029e-05	3.191	46186	0.00141781
		rs1975384		199.567	0.212401		LSBMD	2012FG	25.4277	25.4277	4.59287e-07	8.74821e-07	3.127	32961	0.001766	4.057	58074	4.97071e-05
		rs4324076		185.944	0.490765		FNBMD	2010HOMAIR	0.0021572	26.3814	0.962955	8.85457e-07	-4.369	32961	1.24817e-05	3.151	46186	0.00162712
		rs4545755		172.471	0.412929		FNBMD	2010HOMAIR	0.473159	26.2449	0.491537	9.5167e-07	3.804	32961	0.000142378	-3.541	46186	0.000398614
		rs6493489		186.795	0.489446		FNBMD	2010HOMAIR	0.00211947	26.2338	0.96328	9.57302e-07	4.357	32961	1.31857e-05	-3.142	46186	0.00167798
		rs885592		436.096	0.42876		LSBMD	2010HOMAIR	27.4069	27.4069	1.64844e-07	9.59213e-07	-3.495	32961	0.000474062	-3.951	46186	7.78253e-05
		rs1568661		437.32	0.430079		FNBMD	2010HOMAIR	26.211	26.211	3.06079e-07	9.68909e-07	-3.288	32961	0.00100902	-3.978	46186	6.94974e-05
		rs1464568		437.652	0.424802		LSBMD	2010HOMAIR	27.3717	27.3717	1.67874e-07	9.76281e-07	3.44	32961	0.000581714	3.986	46186	6.71965e-05
		rs11130199		437.32	0.430079		LSBMD	2010HOMAIR	27.3447	27.3447	1.70233e-07	9.89565e-07	-3.451	32961	0.000558514	-3.975	46186	7.03793e-05
		rs1919128		177.645	0.273087		LSBMD	2012FI	25.5775	25.5775	4.2497e-07	9.94299e-07	2.835	32961	0.00458257	4.206	58074	2.5993e-05
LSBMD, lumbar spine BMD; FNBMD, femur neck BMD; eBMD, heel BMD; T2D, Type 2 Diabetes
